# Supplementary material for: Integrating Activity-Guided Strategy and Fingerprint Analysis to Target Potent Cytotoxic Brefeldin A from a Fungal Library of the Medicinal Mangrove Acanthus ilicifolius
Source: Mar Drugs. 2022 Jun 29;20(7):432. doi: 10.3390/md20070432 (PMC9315649; doi:10.3390/md20070432)
Supplement: Supplementary file 1 [file marinedrugs-20-00432-s001.zip]

Archive with 1 entries (1 files):
- marinedrugs-1790937-supplementary.pdf
